# Supplementary material for: Multi-Analytical Techniques for the Study of Burial Clothes of Polish King Sigismund III Vasa (1566–1633) and His Wife Constance Habsburg (1588–1631)
Source: Molecules. 2023 Dec 28;29(1):192. doi: 10.3390/molecules29010192 (PMC10780732; doi:10.3390/molecules29010192)
Supplement: Supplementary file 1 [file molecules-29-00192-s001.zip]

Archive with 1 entries (1 files):
- molecules-2743989-supplementary.pdf
